# Supplementary material for: Predicting bladder cancer survival with high accuracy: insights from MAPK pathway-related genes
Source: Sci Rep. 2024 May 7;14:10482. doi: 10.1038/s41598-024-61302-0 (PMC11076554; doi:10.1038/s41598-024-61302-0)
Supplement: Supplementary file 3 — Supplementary Table S1. [file 41598_2024_61302_MOESM3_ESM.xlsx]

## Sheet: TCGA-BLCA
ID	Survival time(years)	Survival status	Age	Gender	Stage	T	N	M	Grade
TCGA-2F-A9KO-01A-11R-A38B-07	2.01096	1	63	male	Stage IV	T3	N1	M0	High Grade
TCGA-2F-A9KP-01A-11R-A38B-07	0.00273222	1	66	male	Stage IV	T3	N2	unknow	High Grade
TCGA-2F-A9KQ-01A-11R-A38B-07	7.90685	0	69	male	Stage III	T3	N0	M0	High Grade
TCGA-2F-A9KR-01A-11R-A38B-07	8.72055	1	59	female	Stage III	T3	N0	M0	High Grade
TCGA-2F-A9KT-01A-11R-A38B-07	6.44384	0	83	male	Stage II	T2	N0	M0	High Grade
TCGA-2F-A9KW-01A-11R-A38B-07	0.69589	1	67	female	Stage III	T3	N0	unknow	High Grade
TCGA-4Z-AA7M-01A-11R-A39I-07	1.35616	0	65	male	Stage III	T3	N0	M0	High Grade
TCGA-4Z-AA7N-01A-11R-A39I-07	3.74521	1	65	male	Stage III	T3	N0	M0	High Grade
TCGA-4Z-AA7O-01A-31R-A39I-07	1.40274	0	64	male	Stage II	T2	N0	M0	High Grade
TCGA-4Z-AA7Q-01A-11R-A39I-07	1.39726	1	79	male	Stage III	T3	unknow	M0	High Grade
TCGA-4Z-AA7R-01A-11R-A39I-07	1.43014	1	73	male	Stage IV	T4	N0	M0	High Grade
TCGA-4Z-AA7S-01A-11R-A39I-07	2.91507	1	66	male	Stage III	T4	N0	M0	High Grade
TCGA-4Z-AA7W-01A-11R-A39I-07	0.00630512	0	55	male	Stage II	T2	N0	M0	High Grade
TCGA-4Z-AA7Y-01A-11R-A39I-07	0.0114243	0	60	male	Stage II	T2	N0	M0	High Grade
TCGA-4Z-AA81-01A-11R-A39I-07	0.00953275	1	80	male	Stage II	T2	N0	M0	High Grade
TCGA-4Z-AA82-01A-11R-A39I-07	0.0116795	1	59	male	Stage IV	T2	N1	M0	High Grade
TCGA-4Z-AA83-01A-11R-A39I-07	5.54521	0	52	male	Stage II	T2	N0	M0	High Grade
TCGA-4Z-AA84-01A-11R-A39I-07	0.00345281	0	61	male	Stage IV	T3	N2	M1	High Grade
TCGA-4Z-AA86-01A-11R-A39I-07	0.852055	1	66	male	Stage IV	T3	N1	M0	High Grade
TCGA-4Z-AA87-01A-11R-A39I-07	3.98356	0	72	male	Stage III	T4	N0	M0	High Grade
TCGA-4Z-AA89-01A-11R-A39I-07	2.81918	0	60	male	Stage IV	T4	N0	M0	High Grade
TCGA-5N-A9KI-01A-31R-A42T-07	0.000570464	1	76	female	Stage III	T4	unknow	unknow	High Grade
TCGA-5N-A9KM-01A-11R-A42T-07	1.45205	1	73	female	Stage III	T4	N0	unknow	High Grade
TCGA-BL-A0C8-01A-11R-A10U-07	3.33973	0	73	male	Stage I	T1	unknow	M0	High Grade
TCGA-BL-A0C8-01A-11R-A277-07	0.00914993	0	73	male	Stage I	T1	unknow	M0	High Grade
TCGA-BL-A13I-01A-11R-A13Y-07	0.610959	1	57	female	Stage III	T3	N0	M0	High Grade
TCGA-BL-A13I-01A-11R-A277-07	0.00167386	1	57	female	Stage III	T3	N0	M0	High Grade
TCGA-BL-A13J-01A-11R-A10U-07	0.221918	1	65	male	Stage IV	T4	N2	M0	High Grade
TCGA-BL-A13J-01A-11R-A277-07	0.221918	1	65	male	Stage IV	T4	N2	M0	High Grade
TCGA-BL-A3JM-01A-12R-A21D-07	0.561644	1	62	male	Stage III	T3	N0	M0	High Grade
TCGA-BL-A5ZZ-01A-31R-A30C-07	1.03288	0	80	female	Stage III	T4	N0	unknow	High Grade
TCGA-BT-A0S7-01A-11R-A10U-07	0.00150122	1	75	male	Stage III	T4	N0	unknow	High Grade
TCGA-BT-A0YX-01A-11R-A10U-07	1.09589	1	70	female	Stage III	T3	N0	M0	High Grade
TCGA-BT-A20J-01A-11R-A14Y-07	1.5863	1	75	male	Stage II	T2	N0	unknow	High Grade
TCGA-BT-A20N-01A-11R-A14Y-07	2.17808	1	72	male	Stage III	T3	N0	unknow	High Grade
TCGA-BT-A20O-01A-21R-A14Y-07	0.00277726	1	75	male	Stage III	T3	N0	unknow	High Grade
TCGA-BT-A20P-01A-11R-A14Y-07	1.49041	1	81	female	Stage III	T3	N0	M0	High Grade
TCGA-BT-A20Q-01A-11R-A14Y-07	0.00445112	1	73	male	Stage IV	T3	N2	M0	High Grade
TCGA-BT-A20R-01A-12R-A16R-07	0.00115594	1	79	female	Stage IV	T3	N1	M0	High Grade
TCGA-BT-A20T-01A-11R-A14Y-07	1.2411	1	63	male	Stage IV	T3	N1	M0	High Grade
TCGA-BT-A20U-01A-11R-A14Y-07	1.24658	1	70	female	Stage III	T3	N0	M0	High Grade
TCGA-BT-A20V-01A-11R-A14Y-07	0.421918	1	59	female	Stage IV	T4	N2	M0	High Grade
TCGA-BT-A20W-01A-21R-A14Y-07	0.00190655	1	71	male	Stage II	T2	N0	M0	High Grade
TCGA-BT-A20X-01A-11R-A16R-07	0.687671	1	56	male	Stage IV	T4	N2	M0	High Grade
TCGA-BT-A2LA-01A-11R-A18C-07	1.43014	0	54	male	Stage III	T3	N0	M0	High Grade
TCGA-BT-A2LB-01A-11R-A18C-07	0.003693	1	73	female	Stage III	T3	N0	M0	High Grade
TCGA-BT-A2LD-01A-12R-A20F-07	1.70685	1	78	female	Stage IV	T3	N1	M0	High Grade
TCGA-BT-A3PH-01A-11R-A220-07	0.00106587	1	76	male	Stage IV	T3	N2	unknow	High Grade
TCGA-BT-A3PJ-01A-21R-A220-07	2.16164	0	76	male	Stage III	T3	N0	M0	High Grade
TCGA-BT-A3PK-01A-21R-A220-07	0.830137	1	80	male	Stage II	T2	N0	unknow	High Grade
TCGA-BT-A42C-01A-11R-A23N-07	0.00655282	0	64	male	Stage II	unknow	N0	M0	High Grade
TCGA-BT-A42E-01A-11R-A23W-07	3.03562	0	74	male	Stage III	T3	N0	M0	High Grade
TCGA-BT-A42F-01A-11R-A23W-07	2.36712	0	64	male	Stage IV	T4	N1	unknow	High Grade
TCGA-C4-A0EZ-01A-21R-A24X-07	0.747945	1	69	female	Stage IV	T3	N1	M1	High Grade
TCGA-C4-A0F0-01A-12R-A10U-07	0.161644	0	60	male	Stage II	T2	N0	M0	High Grade
TCGA-C4-A0F1-01A-11R-A034-07	0.243836	0	71	male	Stage III	T3	N0	M0	High Grade
TCGA-C4-A0F6-01A-11R-A10U-07	1.91781	0	82	female	Stage III	T3	N0	M0	High Grade
TCGA-C4-A0F7-01A-11R-A084-07	0.000465378	1	77	male	Stage IV	T4	N2	M0	High Grade
TCGA-CF-A1HR-01A-11R-A13Y-07	1.06575	0	62	male	Stage III	T3	N0	M0	High Grade
TCGA-CF-A1HS-01A-11R-A13Y-07	1.04658	0	75	female	Stage III	T3	N0	M0	High Grade
TCGA-CF-A27C-01A-11R-A16R-07	1.16438	0	52	male	Stage III	T3	N0	M0	High Grade
TCGA-CF-A3MF-01A-12R-A21D-07	1.04932	0	34	male	Stage III	T3	N0	M0	Low Grade
TCGA-CF-A3MG-01A-11R-A20F-07	1.01096	0	48	male	Stage II	T2	N0	M0	Low Grade
TCGA-CF-A3MH-01A-11R-A20F-07	0.00298743	0	75	male	Stage II	T2	N0	M0	Low Grade
TCGA-CF-A3MI-01A-11R-A20F-07	1.0137	0	62	male	Stage II	T2	N0	M0	Low Grade
TCGA-CF-A47S-01A-11R-A23W-07	0.912329	0	41	male	Stage II	T2	N0	M0	Low Grade
TCGA-CF-A47T-01A-11R-A23W-07	1.05479	1	58	female	Stage II	T2	N0	M0	Low Grade
TCGA-CF-A47V-01A-11R-A23W-07	1.03836	0	52	male	Stage II	T2	N0	M0	High Grade
TCGA-CF-A47W-01A-11R-A23W-07	0.00276224	0	42	male	Stage II	T2	N0	M0	Low Grade
TCGA-CF-A47X-01A-31R-A23W-07	1.05205	0	60	male	Stage II	T2	N0	M0	Low Grade
TCGA-CF-A47Y-01A-11R-A23W-07	1.02192	0	55	male	Stage II	T2	N0	M0	Low Grade
TCGA-CF-A5U8-01A-11R-A28M-07	1.09315	0	59	male	Stage II	T2	N0	M0	Low Grade
TCGA-CF-A5UA-01A-11R-A28M-07	0.00273973	0	67	male	Stage II	T2	N0	M0	Low Grade
TCGA-CF-A7I0-01A-22R-A352-07	1.00822	0	54	male	Stage II	T2	N0	M0	Low Grade
TCGA-CF-A8HX-01A-11R-A36F-07	0.0025896	0	55	female	Stage II	T2	N0	M0	High Grade
TCGA-CF-A8HY-01A-11R-A36F-07	0.945205	0	59	male	Stage II	T2	N0	M0	High Grade
TCGA-CF-A9FF-01A-11R-A38B-07	0.0027097	0	52	male	Stage II	T2	N0	M0	High Grade
TCGA-CF-A9FL-01A-11R-A38B-07	0.00424095	1	85	male	Stage III	T3	N0	M0	High Grade
TCGA-CF-A9FM-01A-11R-A38B-07	1.09041	0	50	male	Stage I	T1	N0	M0	High Grade
TCGA-CU-A0YN-01A-21R-A10U-07	1.07671	1	60	male	Stage III	T3	N0	M0	High Grade
TCGA-CU-A0YO-01A-11R-A10U-07	0.408219	1	84	male	Stage IV	T3	N2	unknow	High Grade
TCGA-CU-A0YR-01A-12R-A10U-07	1.26027	1	83	male	Stage IV	T2	N2	M0	High Grade
TCGA-CU-A3KJ-01A-11R-A21D-07	1.53973	0	75	male	Stage III	T3	N0	M0	High Grade
TCGA-CU-A3QU-01A-11R-A22U-07	0.00118596	0	58	male	Stage IV	T2	N1	M0	High Grade
TCGA-CU-A3YL-01A-11R-A22U-07	2.48219	0	67	male	Stage III	T4	N0	M0	High Grade
TCGA-CU-A5W6-01A-11R-A28M-07	0.153425	1	70	male	Stage III	T4	N0	M0	High Grade
TCGA-CU-A72E-01A-12R-A33J-07	1.13151	1	76	male	Stage IV	T3	N2	M0	High Grade
TCGA-DK-A1A3-01A-11R-A13Y-07	1.82192	1	60	male	Stage IV	T3	N2	M0	High Grade
TCGA-DK-A1A5-01A-11R-A13Y-07	0.000487896	1	79	male	Stage II	T2	N0	M0	High Grade
TCGA-DK-A1A6-01A-11R-A13Y-07	5.53425	0	53	male	Stage IV	T2	N1	M0	High Grade
TCGA-DK-A1A7-01A-11R-A13Y-07	1.53425	0	67	female	Stage IV	T3	N2	M0	High Grade
TCGA-DK-A1AA-01A-11R-A13Y-07	1.58356	0	57	male	Stage III	T3	N0	M0	High Grade
TCGA-DK-A1AB-01A-11R-A13Y-07	1.39178	1	74	female	Stage IV	T4	N2	M0	High Grade
TCGA-DK-A1AC-01A-11R-A13Y-07	0.0298818	0	72	male	Stage III	T3	N0	M0	High Grade
TCGA-DK-A1AD-01A-11R-A13Y-07	0.0256709	0	69	male	Stage IV	T3	N2	M0	High Grade
TCGA-DK-A1AE-01A-11R-A13Y-07	1.34521	0	84	male	Stage III	T3	N0	M0	High Grade
TCGA-DK-A1AF-01A-11R-A13Y-07	1.46849	0	84	female	Stage IV	T3	N2	M0	High Grade
TCGA-DK-A1AG-01A-11R-A13Y-07	1.30137	0	65	male	Stage III	T3	N0	M0	High Grade
TCGA-DK-A2HX-01A-12R-A18C-07	0.0106587	1	80	female	Stage IV	T3	N2	M0	High Grade
TCGA-DK-A2I1-01A-11R-A180-07	1.49589	0	73	female	Stage II	T2	N0	M0	High Grade
TCGA-DK-A2I2-01A-11R-A180-07	0.649315	1	63	female	Stage IV	T3	N3	M0	High Grade
TCGA-DK-A2I4-01A-11R-A21D-07	0.0287859	0	79	male	Stage III	T3	N0	M0	High Grade
TCGA-DK-A2I6-01A-12R-A18C-07	7.27671	0	81	male	Stage IV	T2	N1	M0	High Grade
TCGA-DK-A3IK-01A-32R-A21D-07	0.00109589	1	87	male	Stage IV	T3	N2	M0	High Grade
TCGA-DK-A3IL-01A-11R-A20F-07	1.13151	1	79	female	Stage IV	T3	N2	M0	High Grade
TCGA-DK-A3IM-01A-11R-A20F-07	0.679452	1	76	male	Stage III	T3	N0	M0	High Grade
TCGA-DK-A3IN-01A-11R-A20F-07	0.00187652	1	72	male	Stage III	T4	N0	M0	High Grade
TCGA-DK-A3IQ-01A-31R-A32Y-07	1.47671	1	74	male	Stage III	T3	N0	M0	High Grade
TCGA-DK-A3IS-01A-21R-A21D-07	4.18904	0	68	male	Stage II	T2	N0	M0	High Grade
TCGA-DK-A3IT-01A-31R-A20F-07	1.77534	0	62	male	Stage III	T3	N0	M0	High Grade
TCGA-DK-A3IU-01A-11R-A20F-07	1.93425	1	58	male	Stage II	T2	N0	M0	High Grade
TCGA-DK-A3IV-01A-22R-A21D-07	0.805479	1	60	male	Stage II	unknow	unknow	M0	High Grade
TCGA-DK-A3WW-01A-22R-A23N-07	1.73425	0	57	male	Stage III	T3	N0	M0	High Grade
TCGA-DK-A3WX-01A-22R-A22U-07	0.879452	1	67	female	Stage III	T3	N0	M0	High Grade
TCGA-DK-A3WY-01A-11R-A22U-07	13.6082	0	67	female	Stage III	T3	N0	M0	High Grade
TCGA-DK-A3X1-01A-12R-A22U-07	5.50411	0	78	female	Stage III	T3	N0	M0	High Grade
TCGA-DK-A3X2-01A-11R-A22U-07	0.00410584	1	85	male	Stage IV	T3	N2	M0	High Grade
TCGA-DK-A6AV-01A-12R-A30C-07	5.34795	0	82	female	Stage II	T2	N0	M0	High Grade
TCGA-DK-A6B0-01A-11R-A31N-07	6.38356	0	61	male	Stage II	T2	N0	M0	High Grade
TCGA-DK-A6B1-01A-12R-A30C-07	5.6137	0	67	male	Stage II	T2	N0	M0	High Grade
TCGA-DK-A6B2-01A-11R-A30C-07	1.30685	0	70	male	Stage IV	T3	N1	M0	High Grade
TCGA-DK-A6B5-01A-11R-A31N-07	4.22466	0	45	male	Stage IV	T4	N2	M0	High Grade
TCGA-DK-A6B6-01A-11R-A30C-07	3.05479	0	57	male	Stage II	unknow	unknow	unknow	High Grade
TCGA-DK-AA6L-01A-11R-A39I-07	0.00872959	1	48	male	Stage IV	T3	N1	unknow	High Grade
TCGA-DK-AA6M-01A-11R-A39I-07	4.33425	0	64	female	Stage II	T2	N0	M0	High Grade
TCGA-DK-AA6P-01A-11R-A39I-07	1.25205	0	72	female	Stage II	unknow	N0	M0	High Grade
TCGA-DK-AA6Q-01A-11R-A39I-07	0.00310002	1	61	female	Stage IV	T3	N1	M0	High Grade
TCGA-DK-AA6R-01A-11R-A42T-07	13.811	0	68	male	Stage IV	T4	N1	M0	High Grade
TCGA-DK-AA6S-01A-21R-A39I-07	13.8356	0	60	male	Stage III	T3	N0	M0	High Grade
TCGA-DK-AA6T-01A-11R-A39I-07	1.56712	0	63	male	Stage II	unknow	N0	M0	High Grade
TCGA-DK-AA6U-01A-11R-A39I-07	1.58356	0	64	male	Stage II	unknow	N0	M0	unknow
TCGA-DK-AA6W-01A-12R-A39I-07	1.13699	1	78	male	Stage II	T2	N0	M0	High Grade
TCGA-DK-AA6X-01A-12R-A42T-07	1.27945	0	63	male	Stage II	unknow	N0	M0	High Grade
TCGA-DK-AA71-01A-31R-A39I-07	0.00311503	0	71	male	Stage II	T2	N0	M0	High Grade
TCGA-DK-AA74-01A-11R-A39I-07	4.67945	0	75	male	Stage III	T3	N0	M0	High Grade
TCGA-DK-AA75-01A-11R-A39I-07	0.931507	1	82	male	Stage III	T3	N0	M0	High Grade
TCGA-DK-AA76-01A-11R-A39I-07	1.00274	0	64	female	Stage II	unknow	N0	M0	High Grade
TCGA-DK-AA77-01A-11R-A39I-07	1.69315	0	61	male	Stage II	T2	N0	M0	High Grade
TCGA-E5-A2PC-01A-11R-A206-07	3.63288	0	61	female	Stage IV	T2	N1	unknow	High Grade
TCGA-E5-A4TZ-01A-11R-A31N-07	0.00350535	1	64	male	Stage IV	T4	N2	unknow	High Grade
TCGA-E5-A4U1-01A-11R-A31N-07	0.0088647	0	72	male	Stage II	T2	N0	M0	High Grade
TCGA-E7-A3X6-01A-12R-A22U-07	0.00678551	1	70	male	Stage II	T2	unknow	M0	Low Grade
TCGA-E7-A3Y1-01A-11R-A22U-07	0.446575	0	57	male	Stage II	unknow	N0	M0	Low Grade
TCGA-E7-A4IJ-01A-31R-A26T-07	0.00505911	1	56	male	Stage II	T2	unknow	M0	High Grade
TCGA-E7-A4XJ-01A-11R-A26T-07	0.000510415	1	66	male	Stage II	T2	N0	M0	High Grade
TCGA-E7-A519-01A-11R-A26T-07	0.0038131	0	72	male	Stage II	T2	unknow	M0	High Grade
TCGA-E7-A541-01A-11R-A26T-07	2.13151	1	66	male	Stage II	T2	N0	unknow	High Grade
TCGA-E7-A677-01A-11R-A30C-07	2.24658	0	81	male	Stage II	T2	N0	M0	Low Grade
TCGA-E7-A678-01A-11R-A30C-07	0.00598987	0	55	male	Stage III	T3	N0	M0	Low Grade
TCGA-E7-A6MD-01A-41R-A352-07	0.000968287	0	66	male	Stage IV	T4	N1	M0	High Grade
TCGA-E7-A6ME-01A-22R-A32O-07	0.00548696	0	75	male	Stage II	T2	unknow	M0	High Grade
TCGA-E7-A6MF-01A-12R-A32O-07	0.00562957	0	37	male	Stage II	T2	unknow	M0	Low Grade
TCGA-E7-A7DV-01A-11R-A33J-07	0.000277726	0	44	male	Stage IV	T4	N3	unknow	High Grade
TCGA-E7-A7PW-01A-11R-A352-07	1.13973	0	63	male	Stage III	T3	unknow	M0	High Grade
TCGA-E7-A7XN-01A-11R-A352-07	1.1726	0	66	male	Stage III	T3	N0	M0	High Grade
TCGA-E7-A85H-01A-11R-A352-07	1.07945	0	64	male	Stage III	T3	N0	M0	High Grade
TCGA-E7-A8O7-01A-11R-A36F-07	0.00349784	0	52	male	Stage II	T2	N0	M0	Low Grade
TCGA-E7-A97P-01A-11R-A38B-07	0.00328016	1	73	male	Stage II	T2	unknow	M0	High Grade
TCGA-FD-A3B3-01A-12R-A206-07	2.66849	1	74	female	Stage III	T3	N0	unknow	High Grade
TCGA-FD-A3B4-01A-12R-A206-07	0.00382811	1	55	female	Stage III	T4	N0	unknow	High Grade
TCGA-FD-A3B5-01A-11R-A20F-07	0.00204166	1	86	male	Stage IV	T2	N1	unknow	High Grade
TCGA-FD-A3B6-01A-21R-A20F-07	2.75342	1	75	male	Stage II	T2	N0	unknow	High Grade
TCGA-FD-A3B7-01A-31R-A20F-07	0.000915744	1	66	male	Stage III	T3	N0	unknow	High Grade
TCGA-FD-A3B8-01A-31R-A20F-07	1.05205	0	56	male	Stage II	T2	N0	unknow	High Grade
TCGA-FD-A3N5-01A-11R-A21D-07	0.00514168	1	69	male	Stage II	T2	N0	unknow	High Grade
TCGA-FD-A3N6-01A-11R-A21D-07	2.33151	0	43	female	Stage II	T2	N0	unknow	High Grade
TCGA-FD-A3NA-01A-11R-A21D-07	5.05479	0	60	male	Stage II	T2	N0	unknow	High Grade
TCGA-FD-A3SJ-01A-12R-A22U-07	2.02466	1	59	male	Stage IV	T2	N2	unknow	High Grade
TCGA-FD-A3SL-01A-21R-A22U-07	1.95068	1	60	male	Stage IV	T4	N2	M1	High Grade
TCGA-FD-A3SM-01A-11R-A22U-07	1.49863	1	70	male	Stage IV	T3	N2	M1	High Grade
TCGA-FD-A3SN-01A-12R-A22U-07	2.43014	0	79	male	Stage III	T3	N0	unknow	High Grade
TCGA-FD-A3SO-01A-11R-A22U-07	0.460274	1	68	male	Stage IV	T3	N1	unknow	High Grade
TCGA-FD-A3SP-01A-31R-A22U-07	2.14521	0	60	male	Stage III	T3	N0	unknow	High Grade
TCGA-FD-A3SQ-01A-21R-A22U-07	3.89863	1	62	male	Stage IV	T3	N2	unknow	High Grade
TCGA-FD-A3SR-01A-11R-A22U-07	0.00451867	1	68	male	Stage IV	T4	N2	unknow	High Grade
TCGA-FD-A3SS-01A-12R-A22U-07	0.00293488	1	66	male	Stage IV	T4	N3	unknow	High Grade
TCGA-FD-A43N-01A-11R-A23W-07	1.91507	0	76	male	Stage III	T3	N0	unknow	High Grade
TCGA-FD-A43P-01A-31R-A23W-07	2.27945	0	74	male	Stage II	T2	N0	unknow	High Grade
TCGA-FD-A43S-01A-21R-A23W-07	1.24658	0	71	female	Stage III	T3	N0	unknow	High Grade
TCGA-FD-A43U-01A-11R-A23W-07	1.74247	0	70	male	Stage IV	T4	N2	unknow	High Grade
TCGA-FD-A43X-01A-11R-A23W-07	0.30137	0	84	male	Stage II	T2	N0	unknow	High Grade
TCGA-FD-A43Y-01A-21R-A26T-07	0.00355789	1	65	male	Stage III	T4	N0	unknow	High Grade
TCGA-FD-A5BR-01A-11R-A26T-07	0.00610246	0	57	male	Stage II	T2	N0	unknow	High Grade
TCGA-FD-A5BS-01A-21R-A26T-07	0.0123025	0	68	male	Stage III	T3	N0	unknow	High Grade
TCGA-FD-A5BT-01A-11R-A26T-07	0.002462	1	84	male	Stage III	T3	N0	unknow	High Grade
TCGA-FD-A5BU-01A-31R-A26T-07	1.61096	0	76	female	Stage II	T2	N0	unknow	High Grade
TCGA-FD-A5BV-01A-11R-A26T-07	0.00122349	1	47	female	Stage III	T3	N0	unknow	High Grade
TCGA-FD-A5BX-01A-11R-A26T-07	0.473973	1	82	male	Stage IV	T3	N1	unknow	High Grade
TCGA-FD-A5BY-01A-31R-A28M-07	0.687671	0	63	female	Stage III	T3	N0	unknow	High Grade
TCGA-FD-A5BZ-01A-11R-A28M-07	2.28767	1	77	female	Stage IV	T3	N1	unknow	High Grade
TCGA-FD-A5C0-01A-11R-A28M-07	1.50685	1	61	male	Stage IV	T3	N2	unknow	High Grade
TCGA-FD-A5C1-01A-11R-A28M-07	4.90959	0	61	female	Stage III	T3	N0	unknow	High Grade
TCGA-FD-A62N-01A-11R-A30C-07	0.0006155	0	69	male	Stage III	T3	N0	unknow	High Grade
TCGA-FD-A62O-01A-11R-A30C-07	0.00162132	1	74	male	Stage IV	T3	N2	unknow	High Grade
TCGA-FD-A62P-01A-32R-A30C-07	0.00143366	1	76	male	Stage II	T2	N0	unknow	High Grade
TCGA-FD-A62S-01A-11R-A30C-07	1.11233	1	60	female	Stage III	T3	N0	unknow	High Grade
TCGA-FD-A6TA-01A-12R-A33J-07	5.23836	0	58	male	Stage IV	T3	N2	unknow	High Grade
TCGA-FD-A6TB-01A-12R-A33J-07	1.56712	0	82	male	Stage III	T3	N0	unknow	High Grade
TCGA-FD-A6TC-01A-21R-A33J-07	0.512329	0	79	female	Stage III	T4	N0	unknow	High Grade
TCGA-FD-A6TD-01A-51R-A33J-07	1.05753	1	77	male	Stage III	T3	N0	unknow	High Grade
TCGA-FD-A6TE-01A-12R-A33J-07	1.03014	0	54	male	Stage IV	T3	N2	unknow	High Grade
TCGA-FD-A6TF-01A-52R-A32O-07	0.189041	1	80	female	Stage IV	T3	N2	M1	High Grade
TCGA-FD-A6TG-01A-11R-A32O-07	0.254795	1	73	male	Stage IV	T3	N2	unknow	High Grade
TCGA-FD-A6TH-01A-11R-A32O-07	0.358904	1	63	male	Stage IV	T3	N2	unknow	High Grade
TCGA-FD-A6TI-01A-11R-A32O-07	0.00220679	1	73	male	Stage IV	T4	N1	unknow	High Grade
TCGA-FD-A6TK-01A-42R-A33J-07	0.90411	0	60	male	Stage III	T3	N0	unknow	High Grade
TCGA-FJ-A3Z7-01A-12R-A23N-07	2.58904	0	76	male	Stage IV	T4	N2	unknow	High Grade
TCGA-FJ-A3Z9-01A-11R-A26T-07	1.05479	1	72	male	unknow	unknow	N0	M0	High Grade
TCGA-FJ-A3ZE-01A-11R-A23N-07	0.887671	1	65	male	Stage IV	unknow	N3	M1	High Grade
TCGA-FJ-A3ZF-01A-11R-A23N-07	1.43562	0	73	male	Stage III	unknow	N0	M0	High Grade
TCGA-FJ-A871-01A-11R-A352-07	0.745205	1	49	male	Stage III	T3	unknow	unknow	High Grade
TCGA-FT-A3EE-01A-11R-A206-07	0.271233	1	80	female	Stage III	T4	N0	unknow	High Grade
TCGA-FT-A61P-01A-11R-A30C-07	0.923288	0	76	male	Stage IV	T3	N2	unknow	High Grade
TCGA-G2-A2EC-01A-11R-A180-07	1.90685	1	58	female	Stage II	unknow	N0	M0	High Grade
TCGA-G2-A2EF-01A-12R-A18C-07	5.16164	0	50	male	Stage II	unknow	N0	M0	High Grade
TCGA-G2-A2EJ-01A-11R-A180-07	0.0109589	0	56	female	Stage II	unknow	N0	M0	High Grade
TCGA-G2-A2EK-01A-22R-A18C-07	0.00364046	0	57	male	Stage II	unknow	N0	M0	High Grade
TCGA-G2-A2EL-01A-12R-A18C-07	2.24384	1	77	male	Stage II	unknow	N0	M0	High Grade
TCGA-G2-A2EO-01A-11R-A180-07	4.94247	1	69	male	Stage III	T3	N0	M0	High Grade
TCGA-G2-A2ES-01A-11R-A180-07	2.75068	1	85	male	Stage II	T3	N0	M0	High Grade
TCGA-G2-A3IB-01A-11R-A20F-07	0.60274	1	66	male	Stage II	unknow	unknow	unknow	High Grade
TCGA-G2-A3IE-01A-11R-A20F-07	0.00459373	1	51	male	Stage II	unknow	unknow	unknow	High Grade
TCGA-G2-A3VY-01A-11R-A22U-07	0.00402327	0	66	male	Stage II	unknow	unknow	unknow	High Grade
TCGA-G2-AA3B-01A-11R-A39I-07	0.0150722	0	75	female	Stage II	T2	N0	M0	High Grade
TCGA-G2-AA3C-01A-21R-A39I-07	0.578082	1	66	male	Stage IV	T3	N1	M0	High Grade
TCGA-G2-AA3D-01A-11R-A39I-07	5.86027	0	60	male	Stage IV	T3	N2	M0	High Grade
TCGA-G2-AA3F-01A-12R-A42T-07	2.44658	0	77	male	Stage IV	T3	N1	M0	High Grade
TCGA-GC-A3BM-01A-11R-A22U-07	0.00488647	1	70	male	Stage II	T2	N0	M0	High Grade
TCGA-GC-A3I6-01A-11R-A20F-07	1.72603	1	45	male	Stage III	T3	N0	M0	High Grade
TCGA-GC-A3OO-01A-11R-A22U-07	1.31781	0	79	male	Stage II	T2	N0	M0	High Grade
TCGA-GC-A3RB-01A-12R-A220-07	1.59452	0	54	male	Stage III	T3	N0	M0	High Grade
TCGA-GC-A3RC-01A-11R-A22U-07	1.32603	0	59	male	Stage II	T2	N0	M0	High Grade
TCGA-GC-A3RD-01A-12R-A22U-07	1.1726	0	83	female	Stage III	T3	N0	M0	High Grade
TCGA-GC-A3WC-01A-31R-A22U-07	1.47945	0	80	female	Stage III	T3	N0	unknow	High Grade
TCGA-GC-A3YS-01A-11R-A23N-07	2.07671	0	61	male	Stage IV	T3	N1	unknow	High Grade
TCGA-GD-A2C5-01A-12R-A180-07	0.00609495	0	53	female	Stage IV	T3	N2	unknow	High Grade
TCGA-GD-A3OP-01A-21R-A220-07	0.175342	0	84	female	Stage IV	T4	N2	unknow	High Grade
TCGA-GD-A3OQ-01A-32R-A220-07	0.000713079	0	48	male	Stage IV	T4	N1	unknow	High Grade
TCGA-GD-A3OS-01A-12R-A220-07	1.74795	0	54	female	Stage II	unknow	unknow	unknow	High Grade
TCGA-GD-A6C6-01A-21R-A31N-07	0.000502909	0	64	male	Stage III	T3	N0	unknow	High Grade
TCGA-GU-A42P-01A-11R-A23W-07	0.00249203	1	72	male	Stage IV	T3	N1	M0	High Grade
TCGA-GU-A42Q-01A-11R-A23W-07	0.942466	1	67	male	Stage III	T3	N0	M0	High Grade
TCGA-GU-A42R-01A-11R-A23N-07	1.58082	1	68	male	Stage IV	T4	N2	unknow	High Grade
TCGA-GU-A762-01A-11R-A33J-07	0.635616	1	87	male	Stage IV	T4	N2	unknow	High Grade
TCGA-GU-A763-01A-11R-A32O-07	2.73151	0	72	male	Stage III	T4	N0	M0	High Grade
TCGA-GU-A764-01A-11R-A352-07	0.00457872	0	66	male	Stage II	T2	N0	unknow	High Grade
TCGA-GU-A766-01A-11R-A32O-07	0.00360293	0	62	male	Stage II	T2	N0	unknow	High Grade
TCGA-GU-A767-01A-11R-A32O-07	0.00108088	1	81	male	Stage IV	T3	N2	unknow	High Grade
TCGA-GU-AATO-01A-11R-A39I-07	0.00243198	1	75	male	Stage IV	T4	N2	unknow	High Grade
TCGA-GU-AATP-01A-11R-A39I-07	0.00752862	0	74	male	Stage IV	T2	N2	unknow	High Grade
TCGA-GU-AATQ-01A-11R-A39I-07	0.583562	1	68	male	Stage III	T3	N0	unknow	High Grade
TCGA-GV-A3JV-01A-11R-A220-07	0.00325765	1	66	male	Stage IV	T3	N1	unknow	High Grade
TCGA-GV-A3JW-01A-11R-A20F-07	0.00487146	0	74	male	Stage II	T2	unknow	unknow	High Grade
TCGA-GV-A3JX-01A-11R-A20F-07	1.59178	0	59	male	Stage III	T3	N0	unknow	High Grade
TCGA-GV-A3JZ-01A-11R-A21D-07	1.65205	0	55	male	Stage IV	T4	N3	unknow	High Grade
TCGA-GV-A3QF-01A-31R-A22U-07	1.69041	1	79	male	Stage IV	T3	N2	unknow	High Grade
TCGA-GV-A3QH-01A-11R-A220-07	0.00193657	1	67	male	Stage II	unknow	unknow	unknow	High Grade
TCGA-GV-A3QI-01A-11R-A220-07	3.0411	0	47	male	Stage III	T3	N0	unknow	High Grade
TCGA-GV-A40E-01A-12R-A23N-07	0.715068	1	75	male	Stage II	unknow	unknow	unknow	High Grade
TCGA-GV-A40G-01A-11R-A23N-07	0.00435354	0	77	male	Stage II	T2	N0	unknow	High Grade
TCGA-GV-A6ZA-01A-12R-A33J-07	0.00518671	0	54	male	Stage II	T2	N0	unknow	High Grade
TCGA-H4-A2HO-01A-11R-A180-07	0.126027	0	53	male	Stage III	T4	N0	unknow	High Grade
TCGA-H4-A2HQ-01A-11R-A180-07	1.61644	0	64	female	Stage IV	unknow	unknow	M1	High Grade
TCGA-HQ-A2OE-01A-11R-A206-07	0.00881216	0	69	male	unknow	T2	N2	unknow	unknow
TCGA-HQ-A2OF-01A-11R-A26T-07	5.33425	0	52	female	Stage III	T3	N0	M0	High Grade
TCGA-HQ-A5ND-01A-11R-A26T-07	0.750685	1	78	male	Stage IV	T3	N1	M0	High Grade
TCGA-HQ-A5NE-01A-12R-A28M-07	1.0137	1	57	male	Stage III	T3	N0	M0	High Grade
TCGA-K4-A3WS-01A-11R-A22U-07	2.08493	0	66	male	Stage III	T3	N0	unknow	High Grade
TCGA-K4-A3WV-01A-11R-A22U-07	1.76986	0	77	female	Stage II	T2	N0	unknow	High Grade
TCGA-K4-A4AC-01A-21R-A26T-07	0.761644	1	83	male	Stage II	T2	N0	unknow	High Grade
TCGA-K4-A54R-01A-11R-A26T-07	2.30685	0	59	male	Stage II	T2	N0	unknow	High Grade
TCGA-K4-A5RH-01A-11R-A30C-07	0.756164	0	69	male	Stage III	T3	N0	unknow	High Grade
TCGA-K4-A5RI-01A-11R-A28M-07	0.975342	1	67	female	Stage III	T3	N0	unknow	High Grade
TCGA-K4-A5RJ-01A-11R-A28M-07	1.47671	0	75	male	Stage II	T2	N0	unknow	High Grade
TCGA-K4-A6FZ-01A-11R-A31N-07	0.150685	0	75	female	Stage III	T3	N0	unknow	High Grade
TCGA-K4-A6MB-01A-11R-A31N-07	1.28493	0	64	male	Stage IV	T3	N1	unknow	High Grade
TCGA-K4-A83P-01A-11R-A352-07	0.00371552	0	77	male	Stage IV	T4	N1	unknow	unknow
TCGA-K4-AAQO-01A-11R-A38B-07	0.983562	0	56	male	Stage III	T3	N0	unknow	High Grade
TCGA-KQ-A41N-01A-11R-A33J-07	0.0120398	0	73	male	Stage III	T3	N0	M0	High Grade
TCGA-KQ-A41O-01A-12R-A352-07	4.2137	0	84	male	Stage IV	T3	N1	M0	High Grade
TCGA-KQ-A41P-01A-12R-A33J-07	2.99726	0	76	male	Stage IV	T3	N3	M1	High Grade
TCGA-KQ-A41Q-01A-11R-A33J-07	0.989041	0	89	male	Stage III	T3	N0	unknow	High Grade
TCGA-KQ-A41R-01A-21R-A352-07	0.0101332	0	80	female	Stage II	T2	N0	unknow	High Grade
TCGA-KQ-A41S-01A-12R-A33J-07	0.000262713	0	87	female	Stage III	T4	unknow	unknow	High Grade
TCGA-LC-A66R-01A-41R-A30C-07	1.27671	0	78	male	Stage IV	T4	N2	unknow	High Grade
TCGA-LT-A5Z6-01A-11R-A28M-07	1.29863	0	56	male	Stage II	unknow	unknow	unknow	High Grade
TCGA-LT-A8JT-01A-11R-A36F-07	1.75616	0	69	female	Stage II	T2	N0	M0	High Grade
TCGA-MV-A51V-01A-11R-A26T-07	1.12329	0	75	male	Stage III	T3	N0	M0	High Grade
TCGA-PQ-A6FI-01A-11R-A31N-07	0.00279227	0	70	male	Stage II	T2	N0	unknow	High Grade
TCGA-PQ-A6FN-01A-11R-A31N-07	1.38904	0	78	female	Stage III	T3	N0	unknow	High Grade
TCGA-R3-A69X-01A-22R-A30C-07	1.1863	0	70	male	Stage III	T3	N0	M0	High Grade
TCGA-S5-A6DX-01A-11R-A31N-07	0.153425	1	83	male	Stage IV	T4	N2	unknow	High Grade
TCGA-S5-AA26-01A-11R-A38B-07	0.00377557	0	46	male	Stage III	T3	N0	unknow	High Grade
TCGA-SY-A9G0-01A-12R-A38B-07	2.76164	1	82	male	Stage IV	T4	N1	M0	High Grade
TCGA-SY-A9G5-01A-11R-A38B-07	3.24932	0	66	male	Stage III	T4	N0	M0	High Grade
TCGA-UY-A78K-01A-11R-A33J-07	1.46849	1	60	male	Stage IV	unknow	N2	unknow	High Grade
TCGA-UY-A78L-01A-12R-A33J-07	3.08767	0	62	male	Stage IV	unknow	N1	unknow	High Grade
TCGA-UY-A78M-01A-21R-A352-07	1.89041	1	81	female	Stage IV	T2	N2	unknow	High Grade
TCGA-UY-A78N-01A-12R-A33J-07	7.23562	1	80	male	Stage IV	T2	N1	unknow	High Grade
TCGA-UY-A78O-01A-12R-A33J-07	6.33425	0	75	female	Stage II	T2	N0	unknow	High Grade
TCGA-UY-A78P-01A-12R-A36F-07	6.52055	0	78	female	Stage II	T2	N0	unknow	High Grade
TCGA-UY-A8OB-01A-12R-A42T-07	0.0158304	0	63	male	Stage IV	T3	N1	unknow	High Grade
TCGA-UY-A8OD-01A-11R-A36F-07	0.0257609	0	68	female	Stage II	T2	N0	unknow	High Grade
TCGA-UY-A9PA-01A-11R-A38B-07	0.00804654	0	48	male	Stage III	T3	N0	unknow	High Grade
TCGA-UY-A9PB-01A-11R-A38B-07	2.46301	0	49	male	Stage III	T3	N0	unknow	High Grade
TCGA-UY-A9PD-01A-11R-A38B-07	1.48493	0	80	male	Stage III	T3	N0	unknow	High Grade
TCGA-UY-A9PE-01A-11R-A38B-07	0.517808	0	86	male	Stage IV	T2	N2	unknow	High Grade
TCGA-UY-A9PF-01A-11R-A38B-07	0.320548	0	77	male	Stage IV	T3	N2	unknow	High Grade
TCGA-UY-A9PH-01A-11R-A38B-07	4.27671	0	73	male	Stage II	T2	N0	unknow	High Grade
TCGA-XF-A8HB-01A-11R-A36F-07	3.75342	0	50	female	Stage II	T2	N0	unknow	High Grade
TCGA-XF-A8HC-01A-11R-A36F-07	0.547945	1	79	male	Stage IV	T3	N2	unknow	High Grade
TCGA-XF-A8HD-01A-11R-A36F-07	0.0222481	0	77	male	Stage III	T3	N0	unknow	High Grade
TCGA-XF-A8HE-01A-11R-A36F-07	10.4575	0	47	male	Stage III	T3	N0	unknow	High Grade
TCGA-XF-A8HF-01A-11R-A36F-07	8.09315	1	80	male	Stage III	T3	N0	M0	High Grade
TCGA-XF-A8HG-01A-11R-A36F-07	1.27945	1	69	male	Stage III	T3	N0	unknow	High Grade
TCGA-XF-A8HH-01A-11R-A38B-07	0.156164	1	61	female	Stage IV	T3	N2	M0	High Grade
TCGA-XF-A8HI-01A-11R-A38B-07	1.49041	1	57	female	Stage IV	T2	N2	unknow	High Grade
TCGA-XF-A9SH-01A-11R-A39I-07	5.4	1	65	female	Stage II	T2	N0	M0	High Grade
TCGA-XF-A9SI-01A-11R-A39I-07	0.0181873	0	73	female	Stage II	T2	N0	unknow	High Grade
TCGA-XF-A9SJ-01A-11R-A39I-07	0.268493	1	83	male	Stage IV	T3	N2	unknow	High Grade
TCGA-XF-A9SK-01A-11R-A42T-07	1.33151	1	65	male	Stage IV	T3	N1	unknow	High Grade
TCGA-XF-A9SL-01A-11R-A39I-07	0.0151623	1	69	male	Stage IV	T3	N2	unknow	High Grade
TCGA-XF-A9SM-01A-11R-A42T-07	2.87123	0	76	male	Stage III	T3	N0	unknow	High Grade
TCGA-XF-A9SP-01A-11R-A39I-07	1.24384	1	59	male	Stage III	T3	N0	unknow	High Grade
TCGA-XF-A9ST-01A-11R-A42T-07	0.000960781	1	68	male	Stage III	T3	N0	unknow	High Grade
TCGA-XF-A9SU-01A-31R-A39I-07	0.49863	1	74	female	Stage IV	T3	N1	unknow	High Grade
TCGA-XF-A9SV-01A-21R-A42T-07	1.06301	1	82	male	Stage IV	T4	N2	M1	High Grade
TCGA-XF-A9SW-01A-11R-A42T-07	0.991781	1	85	male	Stage IV	T3	N2	unknow	High Grade
TCGA-XF-A9SX-01A-21R-A39I-07	1.96986	1	63	female	Stage IV	T3	N2	unknow	High Grade
TCGA-XF-A9SY-01A-21R-A42T-07	1.75342	0	60	female	Stage IV	T3	N2	unknow	High Grade
TCGA-XF-A9SZ-01A-11R-A39I-07	2.35342	1	79	male	Stage IV	T3	N2	unknow	High Grade
TCGA-XF-A9T0-01A-11R-A39I-07	2.18904	0	68	male	Stage III	T3	N0	unknow	High Grade
TCGA-XF-A9T2-01A-11R-A42T-07	1.57534	1	54	male	Stage III	T3	N0	unknow	High Grade
TCGA-XF-A9T3-01A-11R-A42T-07	0.186301	0	69	female	Stage IV	T3	N2	unknow	High Grade
TCGA-XF-A9T4-01A-11R-A39I-07	1.35616	1	48	male	Stage IV	T2	N1	unknow	High Grade
TCGA-XF-A9T5-01A-11R-A42T-07	5.55342	0	78	female	Stage IV	T3	N1	unknow	High Grade
TCGA-XF-A9T6-01A-11R-A42T-07	0.175342	0	88	female	Stage III	T3	N0	unknow	High Grade
TCGA-XF-A9T8-01A-11R-A39I-07	1.14521	1	64	male	Stage III	T3	N0	unknow	High Grade
TCGA-XF-AAME-01A-12R-A42T-07	0.0212272	1	64	female	Stage II	T2	N0	unknow	High Grade
TCGA-XF-AAMG-01A-11R-A42T-07	0.0252505	0	49	male	Stage III	T4	N0	unknow	High Grade
TCGA-XF-AAMH-01A-11R-A42T-07	0.942466	1	80	male	Stage IV	T3	N1	unknow	High Grade
TCGA-XF-AAMJ-01A-11R-A42T-07	4.57534	1	70	male	Stage III	T3	N0	M0	High Grade
TCGA-XF-AAML-01A-11R-A42T-07	0.635616	1	75	male	Stage II	T2	N0	unknow	High Grade
TCGA-XF-AAMQ-01A-11R-A42T-07	0.0163408	0	59	female	Stage II	T2	N0	unknow	High Grade
TCGA-XF-AAMR-01A-31R-A42T-07	0.020942	0	48	male	Stage III	T3	N0	unknow	High Grade
TCGA-XF-AAMT-01A-11R-A42T-07	0.000675549	1	75	female	Stage IV	T3	N2	unknow	High Grade
TCGA-XF-AAMW-01A-11R-A42T-07	0.693151	1	79	female	Stage IV	T2	N0	unknow	High Grade
TCGA-XF-AAMX-01A-11R-A42T-07	0.564384	1	87	female	Stage III	T3	N0	unknow	High Grade
TCGA-XF-AAMY-01A-11R-A42T-07	0.0226009	0	78	male	Stage III	T3	N0	unknow	High Grade
TCGA-XF-AAMZ-01A-11R-A42T-07	3.69315	1	81	female	Stage IV	T3	N2	unknow	High Grade
TCGA-XF-AAN0-01A-11R-A42T-07	4.70685	1	68	male	Stage IV	T4	N2	M0	High Grade
TCGA-XF-AAN1-01A-31R-A42T-07	0.00706324	1	75	female	Stage III	T4	N0	M0	High Grade
TCGA-XF-AAN2-01A-11R-A42T-07	5.12055	1	73	male	Stage II	T2	N0	unknow	High Grade
TCGA-XF-AAN3-01A-11R-A42T-07	7.19178	0	76	male	Stage IV	T3	N2	unknow	High Grade
TCGA-XF-AAN4-01A-11R-A42T-07	2.25479	1	77	female	Stage III	T3	N0	unknow	High Grade
TCGA-XF-AAN5-01A-11R-A42T-07	6.28219	0	61	female	Stage III	T3	N0	unknow	High Grade
TCGA-XF-AAN7-01A-11R-A42T-07	1.54795	1	60	male	Stage IV	T3	N1	unknow	High Grade
TCGA-XF-AAN8-01A-11R-A42T-07	0.00088572	1	74	female	Stage III	T3	N0	unknow	High Grade
TCGA-YC-A89H-01A-11R-A36F-07	0.004301	0	78	female	Stage II	unknow	unknow	unknow	High Grade
TCGA-YC-A8S6-01A-31R-A38B-07	0.80274	0	71	male	Stage II	T2	N0	unknow	High Grade
TCGA-YF-AA3L-01A-11R-A38B-07	0.99726	0	47	female	Stage II	T2	N0	unknow	High Grade
TCGA-YF-AA3M-01A-11R-A42T-07	0.00311503	0	57	male	Stage II	T2	unknow	unknow	High Grade
TCGA-ZF-A9R0-01A-11R-A38B-07	1.86301	1	82	male	Stage III	T3	unknow	M0	High Grade
TCGA-ZF-A9R1-01A-11R-A39I-07	2.11781	0	81	male	Stage IV	T3	N1	M0	High Grade
TCGA-ZF-A9R2-01A-11R-A39I-07	1.7589	0	75	male	Stage II	T2	N0	M0	High Grade
TCGA-ZF-A9R3-01A-11R-A38B-07	0.00712329	1	53	female	Stage II	T2	unknow	M0	High Grade
TCGA-ZF-A9R4-01A-11R-A38B-07	2.52329	0	83	male	Stage II	T2	unknow	M0	High Grade
TCGA-ZF-A9R5-01A-12R-A42T-07	2.9863	0	59	male	Stage III	T3	N0	M0	High Grade
TCGA-ZF-A9R7-01A-11R-A38B-07	0.00499156	0	76	female	Stage II	unknow	unknow	M0	High Grade
TCGA-ZF-A9R9-01A-11R-A38B-07	0.00648527	1	58	male	Stage IV	T3	N2	unknow	High Grade
TCGA-ZF-A9RC-01A-11R-A38B-07	0.0215275	0	77	male	Stage III	T3	N0	unknow	High Grade
TCGA-ZF-A9RD-01A-11R-A42T-07	1.11781	1	75	female	Stage IV	T3	N2	unknow	High Grade
TCGA-ZF-A9RE-01A-11R-A38B-07	0.290411	1	78	female	Stage II	unknow	unknow	unknow	High Grade
TCGA-ZF-A9RF-01A-11R-A38B-07	5.33973	0	74	male	Stage II	T1	unknow	M0	High Grade
TCGA-ZF-A9RL-01A-11R-A38B-07	0.020289	0	61	male	Stage II	unknow	unknow	unknow	High Grade
TCGA-ZF-A9RM-01A-11R-A38B-07	3.9863	0	70	male	Stage II	T0	N0	unknow	High Grade
TCGA-ZF-A9RN-01A-11R-A42T-07	1.68493	1	67	female	Stage III	T3	unknow	M0	High Grade
TCGA-ZF-AA4N-01A-11R-A38B-07	0.241096	1	74	male	Stage II	unknow	unknow	unknow	High Grade
TCGA-ZF-AA4R-01A-11R-A38B-07	2.83836	1	67	male	Stage IV	T3	N1	unknow	High Grade
TCGA-ZF-AA4T-01A-11R-A38B-07	1.6411	1	65	male	Stage IV	T4	N2	unknow	High Grade
TCGA-ZF-AA4U-01A-11R-A38B-07	0.0019666	1	70	male	Stage III	T4	unknow	unknow	High Grade
TCGA-ZF-AA4V-01A-11R-A38B-07	4.94795	0	66	male	Stage III	T3	N0	M0	High Grade
TCGA-ZF-AA4W-01A-12R-A38B-07	5.0137	0	56	male	Stage III	T3	N0	unknow	High Grade
TCGA-ZF-AA4X-01A-11R-A38B-07	0.0153425	0	56	male	Stage II	T2	unknow	M0	High Grade
TCGA-ZF-AA51-01A-21R-A39I-07	0.0128655	0	69	female	Stage II	T2	unknow	M0	High Grade
TCGA-ZF-AA52-01A-12R-A39I-07	2.95068	1	70	male	Stage III	T3	unknow	unknow	High Grade
TCGA-ZF-AA53-01A-11R-A39I-07	4.82466	0	60	male	Stage II	T2	unknow	M0	High Grade
TCGA-ZF-AA54-01A-11R-A39I-07	1.61644	1	71	male	Stage III	T3	unknow	unknow	High Grade
TCGA-ZF-AA56-01A-31R-A39I-07	0.709589	1	79	female	Stage III	T4	N0	unknow	High Grade
TCGA-ZF-AA58-01A-12R-A42T-07	4.51781	0	61	female	Stage IV	T3	N2	unknow	High Grade
TCGA-ZF-AA5H-01A-11R-A39I-07	2.45753	0	60	female	Stage IV	T3	N2	M0	High Grade
TCGA-ZF-AA5N-01A-11R-A42T-07	0.460274	1	62	female	Stage IV	T2	unknow	M1	High Grade
TCGA-ZF-AA5P-01A-11R-A39I-07	1.01918	0	65	male	Stage IV	T2	N2	M0	High Grade

## Sheet: GSE32548
ID	Survival time(years)	Survival status	Grade	T Stage
GSM806803	9.19	0	G3	T2
GSM806804	0.73	1	G2	T2
GSM806805	3.03	1	G3	T2
GSM806806	8.7	0	G2	T1
GSM806807	5.33	0	G2	Ta
GSM806808	1.07	0	G2	Ta
GSM806809	8.72	0	G1	Ta
GSM806810	6.33	0	G3	T2
GSM806811	5.53	0	G2	Ta
GSM806812	1.85	0	G2	Ta
GSM806813	6.17	0	G2	Ta
GSM806814	2.13	0	G3	T2
GSM806815	0.09	0	G3	T1
GSM806816	4.69	1	G1	Ta
GSM806817	1.65	0	G2	T1
GSM806818	0.85	0	G1	Ta
GSM806819	2.39	0	G2	Ta
GSM806820	5.73	1	G3	T1
GSM806821	8.36	0	G2	Ta
GSM806822	7.55	0	G3	T2
GSM806823	2.69	1	G2	Ta
GSM806824	2.32	0	G3	T1
GSM806825	5.56	0	G2	Ta
GSM806826	8.14	0	G3	T2
GSM806827	5.71	0	G2	Ta
GSM806828	2.92	0	G2	Ta
GSM806829	6.83	1	G2	Ta
GSM806830	2.71	0	G3	T1
GSM806831	8.18	0	G2	T1
GSM806832	6.53	0	G3	T2
GSM806833	2.98	0	G2	Ta
GSM806834	2.21	1	G3	T2
GSM806835	2.46	1	G3	T2
GSM806836	7.66	0	G3	Ta
GSM806837	2.34	0	G2	T1
GSM806838	7.55	0	G1	Ta
GSM806839	1.21	1	G2	T2
GSM806840	7.38	0	G2	Ta
GSM806841	6.02	0	G2	Ta
GSM806842	3.71	0	G2	T1
GSM806843	0.08	1	G3	T2
GSM806844	3.58	0	G3	T1
GSM806845	6.89	0	G3	T1
GSM806846	3.65	0	G1	Ta
GSM806847	6.62	0	G1	Ta
GSM806848	7.43	0	G1	Ta
GSM806849	4.53	0	G3	T2
GSM806850	7.08	0	G2	Ta
GSM806851	7.08	0	G1	Ta
GSM806852	2.28	0	G3	T1
GSM806853	3.16	0	G2	T1
GSM806854	4.53	0	G2	Ta
GSM806855	7.34	0	G3	T2
GSM806856	5.94	0	G3	T1
GSM806857	7.1	0	G3	T1
GSM806858	6.1	0	G1	Ta
GSM806859	6.91	0	G2	Ta
GSM806860	6.62	0	G2	T1
GSM806861	0.44	0	G3	T1
GSM806862	7.15	0	G2	Ta
GSM806863	7.2	0	G3	T2
GSM806864	0.75	1	G3	T2
GSM806865	3.05	1	G3	T1
GSM806866	1.09	0	G2	T1
GSM806867	7	0	G3	T1
GSM806868	6.39	0	G3	T2
GSM806869	4.12	0	G1	Ta
GSM806870	3	0	G1	Ta
GSM806871	5.47	0	G2	T1
GSM806872	0.52	1	G3	T2
GSM806873	4.22	0	G3	T1
GSM806874	5.02	1	G3	T1
GSM806875	6.77	0	G3	T1
GSM806876	0.63	1	G3	T2
GSM806877	6.77	0	G2	T1
GSM806878	5.66	0	G3	T1
GSM806879	6.28	0	G3	T2
GSM806880	6.18	0	G3	Ta
GSM806881	0.05	1	G3	T1
GSM806882	3.3	0	G1	Ta
GSM806883	0.32	1	G3	T2
GSM806884	5.72	0	G2	Tx
GSM806885	5.08	0	G2	T1
GSM806886	0.96	1	G3	T2
GSM806887	4.1	0	G3	T1
GSM806888	5.93	0	G1	Ta
GSM806889	4.64	0	G3	T1
GSM806890	5.81	0	G2	Ta
GSM806891	5.66	0	G3	T1
GSM806892	6.22	0	G2	T1
GSM806893	6.19	0	G3	T1
GSM806894	3.05	0	G3	T1
GSM806895	6.18	0	G3	T1
GSM806896	5.89	0	G2	T1
GSM806897	1.72	1	G2	T2
GSM806898	2.5	0	G3	T2
GSM806899	1.23	0	G1	Ta
GSM806900	5.83	0	G3	T2
GSM806901	0.02	0	G3	T1
GSM806902	1.48	1	G3	T2
GSM806903	0.58	1	G3	T2
GSM806904	5.25	0	G3	T1
GSM806905	2.57	0	G2	Ta
GSM806906	5.49	0	G3	T1
GSM806907	5.38	0	G1	Ta
GSM806908	4.83	0	G2	Ta
GSM806909	4.83	0	G3	T2
GSM806910	4.48	0	G3	T1
GSM806911	2.43	0	G3	T1
GSM806912	1.14	0	G2	Ta
GSM806913	0.53	1	G3	T2
GSM806914	5.33	0	G3	T1
GSM806916	1.25833	0	G2	Ta
GSM806917	4.45	0	G3	T1
GSM806918	4.12	0	G3	T1
GSM806919	4.25833	0	G2	Ta
GSM806920	0.31	1	G3	T2
GSM806921	4.68	0	G3	T1
GSM806922	4.68	0	G3	T2
GSM806923	0.54	1	G3	T2
GSM806924	1.52	0	G3	T1
GSM806925	4.48	0	G3	T2
GSM806926	3.43	0	G3	T2
GSM806927	3.39	0	G3	T2
GSM806928	2.74	0	G3	T2
GSM806929	1.72	1	G3	T1
GSM806930	3.85	0	G3	T1
GSM806931	1	0	G3	T1
GSM806932	2.24	0	G3	T1
GSM806933	2.84	0	G3	T2

## Sheet: GSE32894
ID	Survival time(years)	Survival status	Gender	Age	T Stage	Grade
GSM814052	110.3	0	M	57	T2	G3
GSM814057	104.38	0	M	71	T1	G2
GSM814065	103.79	0	M	65	Ta	G2
GSM814077	98.37	0	M	75	T1	G3
GSM814089	98.07	0	M	59	T1	G2
GSM814085	97.71	0	F	65	T2	G3
GSM814068	96.39	0	M	71	T2	G3
GSM814100	88.6	0	F	38	Ta	G2
GSM814119	88.14	0	M	71	T2	G3
GSM814126	86.43	0	F	63	T2	G3
GSM814095	85.41	0	F	85	Ta	G1
GSM814121	85.22	0	M	68	T1	G3
GSM814112	84.92	0	M	70	Ta	G2
GSM814131	84.03	0	M	61	T1	G3
GSM814122	82.85	0	M	77	Ta	G2
GSM814107	82.72	0	M	60	T1	G3
GSM814087	81.93	1	M	64	Ta	G2
GSM814123	79.4	0	F	78	T1	G2
GSM814156	78.64	0	F	72	Ta	G2
GSM814090	78.44	0	M	64	T2	G3
GSM814132	76.67	0	M	67	T2	G3
GSM814064	75.98	0	M	68	T3b	G3
GSM814166	74.56	0	M	75	T1	G2
GSM814168	74.33	0	M	77	T1	G3
GSM814170	74.07	0	M	75	T1	G3
GSM814069	74.04	0	M	45	Ta	G2
GSM814098	73.87	0	F	79	Ta	G1
GSM814135	72.56	0	M	59	Ta	G1
GSM814102	72.2	0	F	82	Ta	G2
GSM814155	71.8	0	M	66	Ta	G2
GSM814160	71.08	0	F	56	Ta	G1
GSM814171	70.72	0	F	70	T1	G2
GSM814176	69.93	0	F	68	T2	G3
GSM814164	69.67	0	M	73	Ta	G2
GSM814109	69.5	0	M	71	T2b	G3
GSM814162	69.5	0	M	44	Ta	G2
GSM814086	68.45	0	M	73	Ta	G2
GSM814144	67.92	0	M	67	T1	G3
GSM814165	67.92	0	M	75	T1	G3
GSM814071	66.9	0	F	62	T1	G2
GSM814084	66.71	0	M	84	Ta	G2
GSM814066	66.25	0	M	76	Ta	G2
GSM814203	65.33	0	F	57	Ta	G1
GSM814191	64.64	0	M	65	Ta	G1
GSM814192	64.41	0	M	57	Ta	G3
GSM814208	63.98	0	M	66	Ta	G1
GSM814058	63.91	0	M	55	Ta	G2
GSM814205	63.88	0	F	56	Ta	G1
GSM814184	63.02	0	M	69	T1	G3
GSM814074	62.99	0	M	78	Ta	G1
GSM814212	62.53	0	M	81	Ta	G1
GSM814210	61.71	0	M	58	Ta	G1
GSM814201	61.05	0	M	80	Ta	G1
GSM814140	60.16	1	M	50	T1	G3
GSM814217	59.61	0	F	57	Ta	G2
GSM814193	58.03	0	M	71	Ta	G2
GSM814195	58.03	0	M	57	T3b	G3
GSM814229	57.6	0	M	61	Ta	G2
GSM814189	57.57	0	F	60	T2	G3
GSM814215	56.68	0	M	84	Ta	G1
GSM814190	56.55	0	M	80	Ta	G2
GSM814240	56.22	0	M	56	T2	G3
GSM814163	55.69	0	M	80	T1	G3
GSM814059	55.04	0	M	86	T1	G2
GSM814234	55.04	0	F	56	Ta	G1
GSM814194	54.41	0	F	71	Ta	G1
GSM814110	54.35	0	M	67	T2	G3
GSM814228	54.35	0	F	61	Ta	G2
GSM814118	54.31	0	M	46	Ta	G2
GSM814198	53.82	0	M	58	T1	G3
GSM814246	53.72	0	M	61	T2	G3
GSM814237	51.12	0	F	60	T1	G3
GSM814230	50.86	0	M	61	Ta	G3
GSM814196	50.7	0	F	86	Ta	G1
GSM814139	50.6	0	M	69	T1	G3
GSM814224	49.87	0	M	20	Ta	G1
GSM814245	49.68	0	M	72	T1	G3
GSM814186	49.45	0	M	69	T1	G2
GSM814133	49.35	0	F	88	Ta	G1
GSM814159	49.15	0	M	84	T1	G3
GSM814255	47.64	0	M	75	T1	G2
GSM814231	47.21	0	M	70	Ta	G1
GSM814260	47.08	0	F	62	T1	G2
GSM814247	46.75	0	M	78	T1	G2
GSM814153	45.34	0	M	77	Ta	G1
GSM814256	45.27	0	M	72	Ta	G1
GSM814264	44.75	0	F	75	Ta	G1
GSM814103	44.52	0	M	82	T1	G2
GSM814267	44.05	0	M	80	Ta	G2
GSM814265	43.43	0	F	80	T1	G3
GSM814167	43.1	0	M	84	Ta	G2
GSM814106	43.04	0	M	59	T1	G3
GSM814261	42.12	0	F	67	Ta	G2
GSM814249	41.46	0	M	57	T1	G2
GSM814266	41.26	0	F	61	Ta	G2
GSM814248	41.06	0	F	62	T2	G3
GSM814271	40.83	0	M	67	Ta	G2
GSM814251	40.7	0	F	69	T2	G3
GSM814276	40.57	0	M	64	Ta	G1
GSM814274	39.91	0	F	51	Ta	G1
GSM814150	39.58	0	M	65	Ta	G1
GSM814222	39.12	0	M	85	T1	G3
GSM814275	38.2	0	M	70	Ta	G3
GSM814117	37.87	0	F	83	T1	G2
GSM814253	37.78	0	M	69	Ta	G2
GSM814252	37.05	0	F	51	Ta	G1
GSM814169	36.62	0	M	67	T1	G3
GSM814056	36.36	1	M	59	T3b	G3
GSM814197	36.33	0	M	90	Ta	G3
GSM814134	35.97	0	M	74	Ta	G1
GSM814091	35.74	0	M	72	Ta	G2
GSM814280	35.38	0	F	76	T1	G3
GSM814218	34.78	1	M	65	T2b	G3
GSM814278	34.72	0	F	60	T1	G3
GSM814286	34.06	0	M	80	T1	G2
GSM814295	34.06	0	M	67	T2	G3
GSM814287	33.7	0	M	76	T2	G3
GSM814175	33.6	0	F	85	Ta	G2
GSM814292	33.37	0	F	78	T1	G3
GSM814301	33.34	0	M	57	Ta	G2
GSM814254	32.91	0	M	79	T2	G3
GSM814285	32.88	0	M	58	T1	G2
GSM814273	32.32	0	M	62	Ta	G1
GSM814282	31.53	0	M	70	Ta	G1
GSM814297	31.33	0	M	72	Ta	G1
GSM814185	30.84	0	F	83	Ta	G2
GSM814303	30.81	0	M	64	Ta	G3
GSM814298	30.38	0	M	66	Ta	G3
GSM814358	30.15	0	M	62	T1	G2
GSM814173	29.98	0	M	75	T2	G3
GSM814305	29.92	0	M	83	Ta	G1
GSM814094	29.49	1	M	64	T2	G3
GSM814306	29.49	0	F	82	Ta	G1
GSM814199	29.13	0	M	65	T1	G3
GSM814211	28.57	0	M	52	Ta	G2
GSM814096	28.11	0	M	82	T1	G2
GSM814308	28.04	0	M	80	Ta	G2
GSM814083	27.81	0	M	74	T1	G3
GSM814293	27.39	0	M	79	T1	G3
GSM814114	27.35	0	M	85	T1	G3
GSM814263	27.02	0	M	85	Ta	G2
GSM814309	26.66	0	M	63	Ta	G2
GSM814092	26.53	1	M	69	T2	G3
GSM814307	26.47	0	M	60	Ta	G3
GSM814304	26.3	0	M	67	Ta	G2
GSM814272	26.14	0	M	82	T1	G2
GSM814070	25.58	0	F	75	T2	G3
GSM814312	25.45	0	F	84	Ta	G2
GSM814281	25.32	0	F	78	Ta	G1
GSM814288	24.76	0	M	80	Ta	G2
GSM814204	24.2	1	M	68	T3b	G3
GSM814316	23.8	0	F	67	T1	G3
GSM814321	23.8	0	M	57	Ta	G1
GSM814318	23.7	0	M	76	Ta	G2
GSM814284	21.7	0	M	73	Ta	G3
GSM814313	21.57	0	M	79	Ta	G3
GSM814226	21.17	0	F	61	Ta	G1
GSM814108	21.11	0	M	78	Ta	Gx
GSM814317	21.01	0	F	66	T2	G3
GSM814172	20.61	1	F	51	T2a	G2
GSM814324	20.55	0	F	71	Ta	G1
GSM814323	20.42	0	F	79	Ta	G2
GSM814213	20.28	0	M	76	Ta	G1
GSM814328	19.89	0	F	74	Ta	G2
GSM814075	19.76	0	M	83	T1	G2
GSM814357	19.5	0	M	63	T4a	G3
GSM814330	19.46	0	M	83	Ta	G2
GSM814291	18.25	1	M	75	T2	G3
GSM814076	17.92	1	M	71	T2	G3
GSM814334	17.75	0	M	60	T2	G3
GSM814179	17.69	1	M	67	T2	G3
GSM814331	17.69	0	F	69	Ta	G2
GSM814333	17.69	0	M	75	Ta	G1
GSM814337	17.26	0	F	72	Ta	G2
GSM814354	17.06	0	M	71	T2	G3
GSM814302	16.77	0	F	77	T1	G3
GSM814329	16.73	0	M	76	T1	G2
GSM814356	16.37	0	M	59	T2	G3
GSM814336	16.24	0	F	71	Ta	G2
GSM814250	15.72	0	M	63	Ta	G2
GSM814269	15.58	1	F	57	T2	G3
GSM814055	15.39	0	M	81	T1	G2
GSM814322	15.09	1	M	61	T3	G2
GSM814174	14.7	0	F	68	Ta	G1
GSM814180	14.01	0	M	93	Ta	G2
GSM814200	13.71	0	F	83	Ta	G2
GSM814326	13.64	0	M	79	Ta	G1
GSM814225	13.41	1	M	58	T3b	Gx
GSM814325	13.41	1	M	66	T2	G3
GSM814340	13.28	0	M	76	T1	G2
GSM814129	13.12	0	M	83	T1	G2
GSM814338	12.95	0	M	35	Ta	G1
GSM814061	12.82	0	M	89	Ta	G2
GSM814136	12.43	0	M	84	Ta	G2
GSM814290	11.87	0	M	75	Ta	G2
GSM814343	11.74	0	M	43	T1	G2
GSM814353	10.95	1	F	76	T2	G3
GSM814149	10.09	0	M	75	Ta	G3
GSM814347	9.96	0	M	55	T2	G3
GSM814300	9.83	1	M	60	T2	G3
GSM814350	9.76	0	M	65	T1	G3
GSM814348	9.17	0	M	80	Ta	G2
GSM814342	8.58	0	M	79	Ta	G2
GSM814289	8.22	1	F	50	T2	G3
GSM814142	7.53	1	M	61	T2	G3
GSM814299	7.27	0	M	65	T1	G3
GSM814182	6.87	1	M	83	T2	G3
GSM814355	6.77	0	M	74	Ta	G1
GSM814352	6.67	0	M	68	T1	G3
GSM814062	6.58	0	M	79	T1	G2
GSM814345	6.58	0	M	76	Ta	G1
GSM814241	6.48	1	M	79	T2	G3
GSM814202	6.38	1	M	79	T2	G3
GSM814138	6.18	1	M	76	T3b	G3
GSM814351	5.59	0	M	32	Ta	G1
GSM814060	5.39	1	F	67	T2	G3
GSM814238	3.68	1	M	61	T2	G3
GSM814221	3.22	0	M	87	Ta	G2
GSM814233	2.76	0	M	86	T1	G2
GSM814296	1.61	0	F	70	T1	G2
GSM814072	1.08	0	F	75	T1	G3
GSM814181	0.62	0	M	89	T1	G3
GSM814349	0.5	0	F	59	Ta	G1
GSM814177	0.2	0	M	65	T1	G3

## Sheet: GSE48075
ID	Survival time(years)	Survival status	TNM stage
GSM1167428	65.6	1	cT2N0M0
GSM1167429	37.7	0	cT3bN0M0
GSM1167433	72.4	0	cT4aN0M0
GSM1167434	14.9	1	cT2N0M0
GSM1167342	20.4	1	pT3bN0M0
GSM1167435	18.2	1	cT3bN0M0
GSM1167436	47.7	0	cT2N0M0
GSM1167437	52.2	0	cT2N0M0
GSM1167439	34.6	1	cT2N0M0
GSM1167441	4.3	1	cT3aN0M0
GSM1167443	7.4	1	cT2N0M0
GSM1167444	71.4	0	cT2N0M0
GSM1167445	6.2	1	cT2N0M0
GSM1167449	36.2	0	cT4aN0M0
GSM1167451	27.8	0	cT2N0M0
GSM1167453	18.7	1	cT4bN0M0
GSM1167454	43.2	0	cT2N0M0
GSM1167455	140.7	0	cT2N0M0
GSM1167457	44.6	0	cT4aN+M+
GSM1167458	38.7	0	cT2N0M0
GSM1167461	1.5	1	cT3bN0M+
GSM1167462	1.6	1	cT2N+M0
GSM1167344	68.1	1	cT2N0M0
GSM1167465	8.7	1	cTis/cT2N0M0
GSM1167466	30.4	0	cT2N0M0
GSM1167468	61.1	0	cT2N0M0
GSM1167469	39	0	cT2N0M0
GSM1167473	16.9	1	cT2N0M0
GSM1167346	7.9	1	cT2N0M0
GSM1167347	3.4	1	cT4bN0M+
GSM1167334	37.2	1	cT2N0M0
GSM1167350	23	1	cT2N0M0
GSM1167354	105.9	1	cT2N0M0
GSM1167360	10.5	1	cT4bN0M0
GSM1167361	53.1	0	cT3bN0M0
GSM1167363	14.2	1	cT3bN0M0
GSM1167335	60	0	cT3bN0M0
GSM1167372	42	0	cT2N0M0
GSM1167373	47.8	0	cT2N0M0
GSM1167375	42.8	1	cT2N0M0
GSM1167376	46.3	1	cT3bN0M0
GSM1167377	51.5	0	cT4aN0M0
GSM1167378	41.1	0	cT2N0M0
GSM1167379	4.7	1	cT4bN0M0
GSM1167336	2.9	1	cT3bN+M+
GSM1167380	36.3	1	cT3bN+M0
GSM1167381	8	1	cT2N0M0
GSM1167383	9.3	1	cT2N0M+
GSM1167384	11.8	1	cT3bN+M0
GSM1167385	16	1	cT3bN0M0
GSM1167387	5.9	1	cT2N+M0
GSM1167388	8.1	1	cT3aN0M0
GSM1167389	1.7	0	cT3bN+M+
GSM1167390	25.3	1	cT3bN0M0
GSM1167391	17.4	1	cT2N+M0
GSM1167393	3.4	1	cT3bN+M0
GSM1167396	4.6	1	cT3bN+M0
GSM1167398	6.5	1	cT2N+M+
GSM1167399	179.2	0	cT2N0M0
GSM1167400	86.7	1	cT2N0M0
GSM1167401	8	1	cT2N0M0
GSM1167402	110.2	1	cT3bN0M0
GSM1167403	61	1	cT2N0M0
GSM1167404	82.4	1	cT3aN0M0
GSM1167406	4.9	1	cT3bN0M0
GSM1167339	7.6	1	cT3bN0M0
GSM1167410	28.7	1	cT2N0M0
GSM1167414	109.3	0	cT2N0M0
GSM1167416	9	0	cT3bN0M0
GSM1167419	66.5	0	cT2N0M0
GSM1167420	64.2	0	cT2N0M0
GSM1167422	57.3	0	cT2N0M0
GSM1167424	39.5	0	cT2N0M0

## Sheet: qRT-PCR
ID	Age	Gender	T	N	M	Stage	Smoke	Grade	Histological type
Sample1	69	Male	T1	N0	M0	Stage I	NO	High Grade	Infiltrating Urothelial Carcinoma
Sample2	54	Male	T3	N0	M0	Stage III	YES	High Grade	Infiltrating Urothelial Carcinoma
Sample3	58	Male	T2	N0	M0	Stage II	YES	High Grade	Infiltrating Urothelial Carcinoma
Sample4	66	Male	T2	N1	M0	Stage III	NO	High Grade	Infiltrating Urothelial Carcinoma
Sample5	74	Male	T2	N0	M0	Stage II	YES	High Grade	Infiltrating Urothelial Carcinoma
Sample6	71	Male	T1	N0	M0	Stage I	NO	High Grade	Infiltrating Urothelial Carcinoma
Sample7	51	Male	T1	N0	M0	Stage I	NO	High Grade	Infiltrating Urothelial Carcinoma
Sample8	54	Male	T1	N0	M0	Stage I	YES	High Grade	Infiltrating Urothelial Carcinoma
Sample9	72	Female	T1	N0	M0	Stage I	NO	High Grade	Infiltrating Urothelial Carcinoma
Sample10	75	Male	T2	N2	M0	Stage III	YES	High Grade	Infiltrating Urothelial Carcinoma
