# Supplementary material for: Predicting bladder cancer survival with high accuracy: insights from MAPK pathway-related genes
Source: Sci Rep. 2024 May 7;14:10482. doi: 10.1038/s41598-024-61302-0 (PMC11076554; doi:10.1038/s41598-024-61302-0)
Supplement: Supplementary file 4 — Supplementary Table S2. [file 41598_2024_61302_MOESM4_ESM.xlsx]

## Sheet: Sheet1
Supplementary Table S2. The information of 301 genes related to MAPK
Gene Symbol	Official Full Name
CACNA1A	calcium voltage-gated channel subunit alpha1 A
CACNA1B	calcium voltage-gated channel subunit alpha1 B
CACNA1C	calcium voltage-gated channel subunit alpha1 C
CACNA1D	calcium voltage-gated channel subunit alpha1 D
CACNA1E	calcium voltage-gated channel subunit alpha1 E
CACNA1F	calcium voltage-gated channel subunit alpha1 F
CACNA1G	calcium voltage-gated channel subunit alpha1 G
CACNA1H	calcium voltage-gated channel subunit alpha1 H
CACNA1I	calcium voltage-gated channel subunit alpha1 I
CACNA1S	calcium voltage-gated channel subunit alpha1 S
CACNA2D1	calcium voltage-gated channel auxiliary subunit alpha2delta 1
CACNA2D2	calcium voltage-gated channel auxiliary subunit alpha2delta 2
CACNA2D3	calcium voltage-gated channel auxiliary subunit alpha2delta 3
CACNA2D4	calcium voltage-gated channel auxiliary subunit alpha2delta 4
CACNB1	calcium voltage-gated channel auxiliary subunit beta 1
CACNB2	calcium voltage-gated channel auxiliary subunit beta 2
CACNB3	calcium voltage-gated channel auxiliary subunit beta 3
CACNB4	calcium voltage-gated channel auxiliary subunit beta 4
CACNG1	calcium voltage-gated channel auxiliary subunit gamma 1
CACNG2	calcium voltage-gated channel auxiliary subunit gamma 2
CACNG3	calcium voltage-gated channel auxiliary subunit gamma 3
CACNG4	calcium voltage-gated channel auxiliary subunit gamma 4
CACNG5	calcium voltage-gated channel auxiliary subunit gamma 5
CACNG6	calcium voltage-gated channel auxiliary subunit gamma 6
CACNG7	calcium voltage-gated channel auxiliary subunit gamma 7
CACNG8	calcium voltage-gated channel auxiliary subunit gamma 8
PRKACA	protein kinase cAMP-activated catalytic subunit alpha
PRKACB	protein kinase cAMP-activated catalytic subunit beta
PRKACG	protein kinase cAMP-activated catalytic subunit gamma
PRKCA	protein kinase C alpha
PRKCB	protein kinase C beta
PRKCG	protein kinase C gamma
GNA12	G protein subunit alpha 12
GNG12	G protein subunit gamma 12
PPP3CA	protein phosphatase 3 catalytic subunit alpha
PPP3CB	protein phosphatase 3 catalytic subunit beta
PPP3CC	protein phosphatase 3 catalytic subunit gamma
PPP3R1	protein phosphatase 3 regulatory subunit B, alpha
PPP3R2	protein phosphatase 3 regulatory subunit B, beta
RASGRF1	Ras protein specific guanine nucleotide releasing factor 1
RASGRF2	Ras protein specific guanine nucleotide releasing factor 2
RASGRP1	RAS guanyl releasing protein 1
RASGRP2	RAS guanyl releasing protein 2
RASGRP3	RAS guanyl releasing protein 3
RASGRP4	RAS guanyl releasing protein 4
RAPGEF2	Rap guanine nucleotide exchange factor 2
NF1	neurofibromin 1
RASA1	RAS p21 protein activator 1
RASA2	RAS p21 protein activator 2
RAP1A	RAP1A, member of RAS oncogene family
RAP1B	RAP1B, member of RAS oncogene family
EGF	epidermal growth factor
TGFA	transforming growth factor alpha
EREG	epiregulin
AREG	amphiregulin
FGF1	fibroblast growth factor 1
FGF2	fibroblast growth factor 2
FGF3	fibroblast growth factor 3
FGF4	fibroblast growth factor 4
FGF17	fibroblast growth factor 17
FGF6	fibroblast growth factor 6
FGF7	fibroblast growth factor 7
FGF8	fibroblast growth factor 8
FGF9	fibroblast growth factor 9
FGF10	fibroblast growth factor 10
FGF16	fibroblast growth factor 16
FGF5	fibroblast growth factor 5
FGF18	fibroblast growth factor 18
FGF20	fibroblast growth factor 20
FGF22	fibroblast growth factor 22
FGF19	fibroblast growth factor 19
FGF21	fibroblast growth factor 21
FGF23	fibroblast growth factor 23
NGF	nerve growth factor
BDNF	brain derived neurotrophic factor
NTF3	neurotrophin 3
NTF4	neurotrophin 4
INS	insulin
IGF1	insulin like growth factor 1
IGF2	insulin like growth factor 2
PDGFA	platelet derived growth factor subunit A
PDGFB	platelet derived growth factor subunit B
PDGFC	platelet derived growth factor C
PDGFD	platelet derived growth factor D
CSF1	colony stimulating factor 1
KITLG	KIT ligand
FLT3LG	fms related receptor tyrosine kinase 3 ligand
VEGFA	vascular endothelial growth factor A
VEGFB	vascular endothelial growth factor B
PGF	placental growth factor
VEGFC	vascular endothelial growth factor C
VEGFD	vascular endothelial growth factor D
HGF	hepatocyte growth factor
ANGPT1	angiopoietin 1
ANGPT2	angiopoietin 2
ANGPT4	angiopoietin 4
EFNA1	ephrin A1
EFNA2	ephrin A2
EFNA3	ephrin A3
EFNA4	ephrin A4
EFNA5	ephrin A5
GDNF	glial cell derived neurotrophic factor
NRTN	neurturin
ARTN	artemin
PSPN	persephin
EGFR	epidermal growth factor receptor
ERBB2	erb-b2 receptor tyrosine kinase 2
ERBB3	erb-b2 receptor tyrosine kinase 3
ERBB4	erb-b2 receptor tyrosine kinase 4
FGFR1	fibroblast growth factor receptor 1
FGFR2	fibroblast growth factor receptor 2
FGFR3	fibroblast growth factor receptor 3
FGFR4	fibroblast growth factor receptor 4
NGFR	nerve growth factor receptor
NTRK1	neurotrophic receptor tyrosine kinase 1
NTRK2	neurotrophic receptor tyrosine kinase 2
INSR	insulin receptor
IGF1R	insulin like growth factor 1 receptor
PDGFRA	platelet derived growth factor receptor alpha
PDGFRB	platelet derived growth factor receptor beta
CSF1R	colony stimulating factor 1 receptor
KIT	KIT proto-oncogene, receptor tyrosine kinase
FLT3	fms related receptor tyrosine kinase 3
FLT1	fms related receptor tyrosine kinase 1
FLT4	fms related receptor tyrosine kinase 4
KDR	kinase insert domain receptor
MET	MET proto-oncogene, receptor tyrosine kinase
TEK	TEK receptor tyrosine kinase
EPHA2	EPH receptor A2
RET	ret proto-oncogene
GRB2	growth factor receptor bound protein 2
SOS1	SOS Ras/Rac guanine nucleotide exchange factor 1
SOS2	SOS Ras/Rho guanine nucleotide exchange factor 2
HRAS	HRas proto-oncogene, GTPase
KRAS	KRAS proto-oncogene, GTPase
NRAS	NRAS proto-oncogene, GTPase
RRAS	RAS related
RRAS2	RAS related 2
MRAS	muscle RAS oncogene homolog
ARAF	A-Raf proto-oncogene, serine/threonine kinase
BRAF	B-Raf proto-oncogene, serine/threonine kinase
RAF1	Raf-1 proto-oncogene, serine/threonine kinase
MAP2K1	mitogen-activated protein kinase kinase 1
MAP2K2	mitogen-activated protein kinase kinase 2
LAMTOR3	late endosomal/lysosomal adaptor, MAPK and MTOR activator 3
MAPK1	mitogen-activated protein kinase 1
MAPK3	mitogen-activated protein kinase 3
MKNK1	MAPK interacting serine/threonine kinase 1
MKNK2	MAPK interacting serine/threonine kinase 2
RPS6KA3	ribosomal protein S6 kinase A3
RPS6KA1	ribosomal protein S6 kinase A1
RPS6KA2	ribosomal protein S6 kinase A2
RPS6KA6	ribosomal protein S6 kinase A6
ATF4	activating transcription factor 4
ELK1	ETS transcription factor ELK1
ELK4	ETS transcription factor ELK4
MYC	MYC proto-oncogene, bHLH transcription factor
SRF	serum response factor
FOS	Fos proto-oncogene, AP-1 transcription factor subunit
MAPT	microtubule associated protein tau
STMN1	stathmin 1
PLA2G4E	phospholipase A2 group IVE
PLA2G4A	phospholipase A2 group IVA
JMJD7-PLA2G4B	JMJD7-PLA2G4B readthrough
PLA2G4B	phospholipase A2 group IVB
PLA2G4C	phospholipase A2 group IVC
PLA2G4D	phospholipase A2 group IVD
PLA2G4F	phospholipase A2 group IVF
TNF	tumor necrosis factor
IL1A	interleukin 1 alpha
IL1B	interleukin 1 beta
TGFB1	transforming growth factor beta 1
TGFB2	transforming growth factor beta 2
TGFB3	transforming growth factor beta 3
TNFRSF1A	TNF receptor superfamily member 1A
IL1R1	interleukin 1 receptor type 1
IL1RAP	interleukin 1 receptor accessory protein
TGFBR1	transforming growth factor beta receptor 1
TGFBR2	transforming growth factor beta receptor 2
FASLG	Fas ligand
FAS	Fas cell surface death receptor
CD14	CD14 molecule
RAC1	Rac family small GTPase 1
RAC2	Rac family small GTPase 2
RAC3	Rac family small GTPase 3
CDC42	cell division cycle 42
TRADD	TNFRSF1A associated via death domain
CASP3	caspase 3
TRAF2	TNF receptor associated factor 2
DAXX	death domain associated protein
MYD88	MYD88 innate immune signal transduction adaptor
IRAK1	interleukin 1 receptor associated kinase 1
IRAK4	interleukin 1 receptor associated kinase 4
TRAF6	TNF receptor associated factor 6
GADD45A	growth arrest and DNA damage inducible alpha
GADD45B	growth arrest and DNA damage inducible beta
GADD45G	growth arrest and DNA damage inducible gamma
TAB1	TGF-beta activated kinase 1 (MAP3K7) binding protein 1
TAB2	TGF-beta activated kinase 1 (MAP3K7) binding protein 2
ECSIT	ECSIT signaling integrator
MAP4K3	mitogen-activated protein kinase kinase kinase kinase 3
MAP4K4	mitogen-activated protein kinase kinase kinase kinase 4
MAP4K1	mitogen-activated protein kinase kinase kinase kinase 1
PAK1	p21 (RAC1) activated kinase 1
PAK2	p21 (RAC1) activated kinase 2
STK4	serine/threonine kinase 4
STK3	serine/threonine kinase 3
MAP4K2	mitogen-activated protein kinase kinase kinase kinase 2
MAP3K8	mitogen-activated protein kinase kinase kinase 8
MAP3K1	mitogen-activated protein kinase kinase kinase 1
MAP3K11	mitogen-activated protein kinase kinase kinase 11
MAP3K2	mitogen-activated protein kinase kinase kinase 2
MAP3K3	mitogen-activated protein kinase kinase kinase 3
MAP3K9	mitogen-activated protein kinase kinase kinase 9
MAP3K10	mitogen-activated protein kinase kinase kinase 10
MAP3K21	mitogen-activated protein kinase kinase kinase 21
MAP3K12	mitogen-activated protein kinase kinase kinase 12
MAP3K13	mitogen-activated protein kinase kinase kinase 13
MAP3K20	mitogen-activated protein kinase kinase kinase 20
MAP3K6	mitogen-activated protein kinase kinase kinase 6
MAP3K5	mitogen-activated protein kinase kinase kinase 5
MAP3K7	mitogen-activated protein kinase kinase kinase 7
MAP3K4	mitogen-activated protein kinase kinase kinase 4
TAOK2	TAO kinase 2
TAOK3	TAO kinase 3
TAOK1	TAO kinase 1
MAP2K4	mitogen-activated protein kinase kinase 4
MAP2K7	mitogen-activated protein kinase kinase 7
MAP2K3	mitogen-activated protein kinase kinase 3
MAP2K6	mitogen-activated protein kinase kinase 6
MAPK8IP1	mitogen-activated protein kinase 8 interacting protein 1
MAPK8IP2	mitogen-activated protein kinase 8 interacting protein 2
MAPK8IP3	mitogen-activated protein kinase 8 interacting protein 3
FLNA	filamin A
FLNC	filamin C
FLNB	filamin B
CRK	CRK proto-oncogene, adaptor protein
CRKL	CRK like proto-oncogene, adaptor protein
ARRB1	arrestin beta 1
ARRB2	arrestin beta 2
MAPK8	mitogen-activated protein kinase 8
MAPK10	mitogen-activated protein kinase 10
MAPK9	mitogen-activated protein kinase 9
MAPK11	mitogen-activated protein kinase 11
MAPK12	mitogen-activated protein kinase 12
MAPK13	mitogen-activated protein kinase 13
MAPK14	mitogen-activated protein kinase 14
MAPKAPK5	MAPK activated protein kinase 5
MAPKAPK2	MAPK activated protein kinase 2
MAPKAPK3	MAPK activated protein kinase 3
RPS6KA5	ribosomal protein S6 kinase A5
RPS6KA4	ribosomal protein S6 kinase A4
CDC25B	cell division cycle 25B
NFATC1	nuclear factor of activated T cells 1
NFATC3	nuclear factor of activated T cells 3
JUN	Jun proto-oncogene, AP-1 transcription factor subunit
JUND	JunD proto-oncogene, AP-1 transcription factor subunit
ATF2	activating transcription factor 2
TP53	tumor protein p53
DDIT3	DNA damage inducible transcript 3
MAX	MYC associated factor X
MEF2C	myocyte enhancer factor 2C
HSPB1	heat shock protein family B (small) member 1
AKT1	AKT serine/threonine kinase 1
AKT2	AKT serine/threonine kinase 2
AKT3	AKT serine/threonine kinase 3
PPM1A	protein phosphatase, Mg2+/Mn2+ dependent 1A
PTPRR	protein tyrosine phosphatase receptor type R
PTPN5	protein tyrosine phosphatase non-receptor type 5
PTPN7	protein tyrosine phosphatase non-receptor type 7
DUSP1	dual specificity phosphatase 1
DUSP4	dual specificity phosphatase 4
DUSP2	dual specificity phosphatase 2
DUSP7	dual specificity phosphatase 7
DUSP8	dual specificity phosphatase 8
DUSP5	dual specificity phosphatase 5
DUSP16	dual specificity phosphatase 16
DUSP6	dual specificity phosphatase 6
DUSP9	dual specificity phosphatase 9
DUSP10	dual specificity phosphatase 10
DUSP3	dual specificity phosphatase 3
PPP5C	protein phosphatase 5 catalytic subunit
PPM1B	protein phosphatase, Mg2+/Mn2+ dependent 1B
HSPA8	heat shock protein family A (Hsp70) member 8
HSPA1A	heat shock protein family A (Hsp70) member 1A
HSPA1L	heat shock protein family A (Hsp70) member 1 like
HSPA1B	heat shock protein family A (Hsp70) member 1B
HSPA6	heat shock protein family A (Hsp70) member 6
MECOM	MDS1 and EVI1 complex locus
MAP2K5	mitogen-activated protein kinase kinase 5
MAPK7	mitogen-activated protein kinase 7
NR4A1	nuclear receptor subfamily 4 group A member 1
MAP3K14	mitogen-activated protein kinase kinase kinase 14
CHUK	component of inhibitor of nuclear factor kappa B kinase complex
IKBKB	inhibitor of nuclear factor kappa B kinase subunit beta
IKBKG	inhibitor of nuclear factor kappa B kinase regulatory subunit gamma
NLK	nemo like kinase
NFKB1	nuclear factor kappa B subunit 1
NFKB2	nuclear factor kappa B subunit 2
RELA	RELA proto-oncogene, NF-kB subunit
RELB	RELB proto-oncogene, NF-kB subunit
