# Supplementary material for: Predicting bladder cancer survival with high accuracy: insights from MAPK pathway-related genes
Source: Sci Rep. 2024 May 7;14:10482. doi: 10.1038/s41598-024-61302-0 (PMC11076554; doi:10.1038/s41598-024-61302-0)
Supplement: Supplementary file 5 — Supplementary Table S3. [file 41598_2024_61302_MOESM5_ESM.xlsx]

## Sheet: Sheet1
Supplementary Table S3. 34 Results of the analysis of differences in 34 immune checkpoints between high- and low-risk groups
Gene Symbol	P.adjust	P.format
GEM	8.2e-19	< 2e-16
TNFSF4	1.9e-16	< 2e-16
PDCD1LG2	8.8e-12	2.8e-13
CD276	1.7e-11	5.4e-13
PVR	2.7e-11	9.1e-13
CD86	2.9e-09	1e-10
HAVCR2	6.8e-09	2.4e-10
FAS	2.2e-07	8.1e-09
CD80	7.4e-07	2.8e-08
TNFSF9	9.8e-07	3.9e-08
TNFRSF9	1.3e-06	5.4e-08
CD28	1.3e-06	5.7e-08
FOXP3	2.1e-05	9.7e-07
CDK4	2.1e-05	9.8e-07
LAG3	2.3e-05	1.2e-06
CD48	3.3e-05	1.7e-06
TNFRSF4	0.00027	1.5e-05
PDCD1	0.0028	0.00016
TNFRSF14	0.0053	0.00033
BTLA	0.0065	0.00043
CTLA4	0.0076	0.00054
TIGIT	0.01	0.00078
CD274	0.01	0.00082
CD27	0.015	0.00137
NECTIN2	0.015	0.00153
IDO1	0.028	0.00436
VSIR	0.028	0.00399
CD40LG	0.028	0.00315
CD244	0.028	0.00327
FASLG	0.031	0.00627
CD160	0.033	0.01029
CD83	0.033	0.00827
ICOSLG	1	0.5447
VTCN1	1	0.5202
